# Supplementary material for: SARS-CoV-2 Delta and Omicron variants evade population antibody response by mutations in a single spike epitope
Source: Nat Microbiol. 2022 Sep 23;7(10):1635–49. doi: 10.1038/s41564-022-01235-4 (PMC9519457; doi:10.1038/s41564-022-01235-4)
Supplement: Source Data Fig. 1 — Statistical source data. [file 41564_2022_1235_MOESM3_ESM.xlsx]

## Sheet: Fig. 1c
Authentic virus neutralization
Ab-R1-32 (nM)	SARS-CoV-2 (WT)			Beta				Ab-R1-32 (nM)	SARS-CoV-2 (WT)			Delta
0.021333	0	-33.33	-11.11	28.261	-1.08685	5.43489		0.021333	0	-33.33	-11.11	11.766	16.1777	2.9426
0.106667	-11.11	-11.11	77.78	5.43489	-14.1303	31.5218		0.106667	-11.11	-11.11	77.78	-10.2925	7.3543	33.8245
0.533333	-66.67	44.44	-11.11	18.4783	2.17402	34.7827		0.533333	-66.67	44.44	-11.11	25.0011	47.0596	33.8245
2.66667	11.11	44.44	33.33	5.43489	21.7392	11.9566		2.66667	11.11	44.44	33.33	20.5894	47.0596	47.0596
13.3333	88.89	88.89	100	70.6522	70.6522	47.8261		13.3333	88.89	88.89	100	38.2362	29.4128	47.0596
66.6667	77.78	66.67	100	86.9565	96.7391	86.9565		66.6667	77.78	66.67	100	60.2947	55.883	47.0596
333.333	88.89	100	100	90.2174	96.7391	96.7391		333.333	88.89	100	100	60.2947	64.7064	69.1181
Pseudovirus neutralization
Ab-R1-32 (nM)	SARS-CoV-2 (WT)			Ab-R1-32 (nM)	Omicron BA.1
66.6667	95.28	92.96		666.667	98.21	96.88	94.23
22.2222	97.01	81.37		222.222	96.67	93.27	92.08
7.40741	94.82	95.22		74.0741		90.81	90.41
2.46914	68.1	86.64		24.6914	89.5	85.3	90.35
0.823045	43.9	65.5		8.23045	78.92	70.48	69.29
0.274348	46.15	37.13		2.74348	55.75	51.52	59.7
				0.914495	38.77	49.85	25.86
				0.304832	47.79	51.04	44
				0.101611	31.32		45.84
				0.03387	29.02	19.07	35.64

## Sheet: Fig. 1d
Lung virus titer: Log10 RNA copies/mg
PBS	R1-32 (4 mg/kg)	R1-32 (20 mg/kg)
5.34246	1.62581	1.92727
4.20932	3.26319	1.70785
4.27461	3.26337	2.89649
4.48222	3.66217	2.32555
4.19943	3.93061	3.13384
