# Supplementary material for: SARS-CoV-2 Delta and Omicron variants evade population antibody response by mutations in a single spike epitope
Source: Nat Microbiol. 2022 Sep 23;7(10):1635–49. doi: 10.1038/s41564-022-01235-4 (PMC9519457; doi:10.1038/s41564-022-01235-4)
Supplement: Source Data Extended Data Fig. 1 — Statistical source data. [file 41564_2022_1235_MOESM5_ESM.xlsx]

## Sheet: Extended Data Fig. 1c
Phage ELISA (poly) OD450:
	RBD		Control
unpanned	0.161	0.181	0.146	0.15
1st pan	0.238	0.192	0.134	0.128
2nd pan	0.633	0.74	0.286	0.3

## Sheet: Extended Data Fig. 1e
RBD binding OD450:
Ab (nM)	R1-32			R1-26			R1-30			R2-3			R2-6			R2-7
666.807	3.211	3.28	3.153	3.231	3.294	3.25	3.021	3.062	3.052	3.48	3.411	3.478	3.084	3.291	3.212	2.549	2.693	2.577
210.863	3.144	3.245	3.223	3.025	3.147	3.065	2.913	2.852	3.14	3.388	3.261	3.349	2.901	2.879	2.75	2.757	2.582	2.691
66.6807	3.187	3.106	3.22	2.909	3.162	3.056	2.834	2.803	3.045	3.055	2.894	2.96	2.348	2.477	2.605	2.537	3.015	2.889
21.0863	3.215	3.289	3.16	2.835	2.877	2.837	2.813	2.824	3.07	2.331	2.318	2.288	2.475	2.238	2.291	2.736	2.775	2.698
6.66807	3.109	3.079	3.192	2.311	2.245	2.339	2.182	2.2	2.555	1.448	1.47	1.448	1.827	1.762	1.883	1.7	1.585	1.489
2.10863	2.796	2.787	2.964	1.631	1.731	1.678	1.593	1.728	1.963	0.688	0.667	0.522	1.439	1.216	1.41	0.851	0.815	0.83
0.666807	1.933	2.065	1.471	0.779	0.953	0.871	0.812	0.901	0.946	0.224	0.189	0.158	0.929	0.722	0.619	0.31	0.299	0.288
0.210863	0.94	1.006	0.564	0.334	0.382	0.409	0.197	0.233	0.228	0.081	0.078	0.058	0.554	0.393	0.307	0.086	0.089	0.08
0.0666807	0.285	0.294	0.192	0.111	0.107	0.126	0.085	0.084	0.084	0.057	0.055	0.053	0.137	0.143	0.111	0.053	0.052	0.053
0.0210863	0.104	0.114	0.084	0.063	0.063	0.063	0.056	0.056	0.056	0.049	0.046	0.048	0.073	0.065	0.065	0.052	0.066	0.048
0.00666807	0.058	0.061	0.054	0.048	0.048	0.048	0.048	0.049	0.047	0.047	0.044	0.045	0.051	0.05	0.048	0.049	0.045	0.045

## Sheet: Extended Data Fig. 1f
SARS-CoV-2 pseudovirus neutralization
Ab (nM)	R1-32				Ab (nM)	R1-26			R1-30			R2-3			R2-6			R2-7
0.274348	23.14	21.14	30		1.37174	35.05	38.34	30.15	-2.14	36.69	24.79	-3.52	15.59	15.44	32.58	35.75	24.77	26.27	20.8	5.55
0.823045	29.64	37.89	40.8		4.11523	57.6	50.24	60.3	33.88	39.46	38.74	44.41	49.23	40.53	50.77	40.74	49.38	47.35	44.95	24.57
2.46914	58.8	54.69	54.79		12.3457	77.93	71.87	78.77	35.28	74.8	47.43	78.91	61.19	79.63	54.82	50.11	55.22	60.72	56.87	25.66
7.40741	89.51	87.7	89.35		37.0371	89.2	88.33	85.34	66.4	70.08	74.08	65.05	81.16	80.32	56.85	40.09	62.61	35.92	35.46	33.43
22.2222	93.32	92	94.23		111.111	93.45	97.72	94.81	28.03	65.55	52.7	63.13	71.31	78.51	62.86	62.35	55.82	42.55	44.25	42.12
66.6667	94.08	95.04	96.18		333.333	98.85	98.08	97.98	52.34	46.06	51.61	91.29	88.41	82.24	69.43	90.85	50.16	52.63	35.3	29.73
