# Supplementary material for: SARS-CoV-2 Delta and Omicron variants evade population antibody response by mutations in a single spike epitope
Source: Nat Microbiol. 2022 Sep 23;7(10):1635–49. doi: 10.1038/s41564-022-01235-4 (PMC9519457; doi:10.1038/s41564-022-01235-4)
Supplement: Source Data Extended Data Fig. 2 — Statistical source data. [file 41564_2022_1235_MOESM6_ESM.xlsx]

## Sheet: Extended Data Fig. 2a
Ab (nM)	R1-32 (IgG, 37℃ , 1 h)			R1-32 (IgG, 4℃ , 16 h)
0.0213333	0	-33.33	-11.11	5.40541	27.027	35.1351
0.106667	-11.11	-11.11	77.78	24.3243	21.6216	8.10811
0.533333	-66.67	44.44	-11.11	67.5676	67.5676	37.8378
2.66667	11.11	44.44	33.33	94.5946	83.7838	89.1892
13.3333	88.89	88.89	100	78.3784	86.4865	86.4865
66.6667	77.78	66.67	100	94.5946	89.1892	91.8919
333.333	88.89	100	100	97.2973	97.2973	97.2973

## Sheet: Extended Data Fig. 2b
Ab (nM)	R1-32 (Fab, 37℃ , 1 h)			R1-32 (Fab, 4℃ , 16 h)
0.0213333	9.09	18.18	18.18	31.25	28.125	31.25
0.106667	-18.18	18.18	0	6.25	21.875	12.5
0.533333	27.27	0	9.09	34.375	40.625	40.625
2.66667	36.36	18.18	36.36	81.25	71.875	84.375
13.3333	72.73	63.64	72.73	93.75	78.125	84.375
66.6667	72.73	81.82	63.64	96.875	96.875	96.875
333.333	100	81.82	90.91	100	100	100

## Sheet: Extended Data Fig. 2c
Ab (nM)	B38 (37℃ , 1 h)			B38 (4℃ , 16 h)
0.0213333	11.7647	11.7647	29.4118	6.42202	20.1835	-15.5963
0.106667	38.2353	64.7059	-14.7059	0.917431	25.6881	-4.58716
0.533333	-32.3529	-23.5294	29.4118	3.66973	20.1835	17.4312
2.66667	11.7647	64.7059	55.8824	44.9541	25.6881	22.9358
13.3333	73.5294	82.3529	11.7647	91.7431	77.9817	61.4679
66.6667	91.1765	82.3529	91.1765	86.2385	94.4954	91.7431
333.333	91.1765	100	91.1765	100	94.4954	100

## Sheet: Extended Data Fig. 2d
Ab (nM)	mAb23 (37℃ , 1 h)			mAb23 (4℃ , 16 h)
0.0213333	2.32331	9.30022	30.2309	8.16327	5.10204	14.2857
0.106667	9.30022	30.2309	16.2771	-4.08163	0	5.10204
0.533333	23.254	23.254	23.254	41.8367	63.2653	66.3265
2.66667	44.1848	79.0693	44.1848	72.449	81.6326	72.449
13.3333	72.0924	79.0693	79.0693	87.7551	90.8163	87.7551
66.6667	79.0693	86.0462	93.0231	100	100	100
333.333	100	100	100	100	100	100

## Sheet: Extended Data Fig. 2e
Ab (nM)	C144 (37℃ , 1 h)			C144 (4℃ , 16 h)
0.0213333	46.6667	53.3333	6.66667	6.43275	29.8246	-19.2982
0.106667	53.3333	53.3333	40	62.5731	43.8597	50.8772
0.533333	86.6667	66.6667	40	83.6257	90.6433	97.6608
2.66667	80	86.6667	93.3333	95.3216	92.9825	90.6433
13.3333	86.6667	93.3333	80	85.9649	92.9825	95.3216
66.6667	80	80	93.3333	90.6433	97.6608	95.3216
333.333	100	80	93.3333	97.6608	100	100

## Sheet: Extended Data Fig. 2f
Ab (nM)	S309 (37℃ , 1 h)			S309 (4℃ , 16 h)
0.0213333	45.45	31.82	-15.91	0	26.9231	46.1538
0.106667	0	11.36	0	7.69231	15.3846	7.69231
0.533333	72.73	38.64	38.64	7.69231	7.69231	23.0769
2.66667	25	65.91	72.73	69.2308	61.5385	73.0769
13.3333	86.36	86.36	93.18	84.6154	84.6154	92.3077
66.6667	100	100	79.55	96.1539	92.3077	92.3077
333.333	100	72.73	93.18	96.1539	96.1539	88.4615

## Sheet: Extended Data Fig. 2g
Ab (nM)	CR3022 (37℃ , 1 h)			CR3022 (4℃ , 16 h)
0.0213333	-7.69231	7.69231	-7.69231	0	0	0
0.106667	0	-7.69231	30.7692	0	0	0
0.533333	23.0769	23.0769	-30.7692	0	0	0
2.66667	-7.69231	23.0769	15.3846	0	20.9091	10
13.3333	30.7692	23.0769	15.3846	40	26.3636	34.5455
66.6667	-23.0769	-7.69231	0	18.1818	29.0909	53.6364
333.333	46.1538	15.3846	61.5385	72.7273	61.8182	78.1818
